# Supplementary material for: Laminin γ1 C-terminal Glu to Gln mutation induces early postimplantation lethality
Source: Life Sci Alliance. 2018 Sep 10;1(5):e201800064. doi: 10.26508/lsa.201800064 (PMC6238537; doi:10.26508/lsa.201800064)
Supplement: Supplementary file 1 [file LSA-2018-00064_TableS1.xlsx]

## Sheet: Sheet1
Supplementary Table S1. List of antibodies used in this study.
Antibody	Source	Catalog # or reference	Application	Dilution or final concentration
human laminin a1 (5A3)	Our lab	Kikkawa et al., 1998	western blot	1/1000
human laminin a5 (15H5)	Our lab	Kikkawa et al., 1998	western blot	1/200
human laminin g1 (C12SW)	Our lab	Ido et al., 2007	western blot	1/1000
human laminin b1 (DG10)	Enzo Life Sciences	BML-LG6030	western blot	0.5 mg/ml
FLAG (M2)	Sigma	F3165	western blot and ELISA	WB, 1 mg/ml; ELISA, 2 mg/ml
mouse integrin a6 (GoH3)	BD Biosceiences	555734	Immunofluorescence	0.2 mg/ml
mouse perlecan	Millipore	MAB1948P	Immunofluorescence	1/400
mouse laminin	Sigma	L9393	western blot and immunofluorescence	1/1000
mouse cytokeratin-8	DHSB	TROMA-I	immunofluorescence	1/100
Cdx2	Biocare	CM 226	immunofluorescence	1/200
mouse laminin a5 (M5N8-C8)	Our lab	Manabe et al., 2008	immunofluorescence	1.0 mg/ml
mouse Oct4	Santa Cruz	sc-5279	immunofluorescence	1/100
Velcro (ACID/BASE coiled-coil) peptides	Our lab	Sato-Nishiuchi et al., 2012	in vitro integrin binding and in situ integrin binding	4.5 mg/ml
